# Supplementary material for: Wired for companionship: a meta-analysis on social robots filling the void of loneliness in later life
Source: Gerontologist. 2025 Sep 30;65(12):gnaf219. doi: 10.1093/geront/gnaf219 (PMC12598933; doi:10.1093/geront/gnaf219)
Supplement: gnaf219_Supplementary_Data [file gnaf219_supplementary_data.zip]

Archive with 2 entries (2 files):
- Mehrabi_Ghezelbash_Suppl.docx
- Mehrabi & Ghezelbash Suppl.docx
